# Supplementary material for: Neutrophil Extracellular Traps Promote NLRP3 Inflammasome Activation and Glomerular Endothelial Dysfunction in Diabetic Kidney Disease
Source: Nutrients. 2022 Jul 20;14(14):2965. doi: 10.3390/nu14142965 (PMC9320009; doi:10.3390/nu14142965)
Supplement: Supplementary file 1 [file nutrients-14-02965-s001.zip]

Archive with 1 entries (1 files):
- nutrients-1813123-supplementary.pdf
